# Supplementary material for: Green Synthesized Silver Nanoparticles Immobilized on Activated Carbon Nanoparticles: Antibacterial Activity Enhancement Study and Its Application on Textiles Fabrics
Source: Molecules. 2021 Jun 22;26(13):3790. doi: 10.3390/molecules26133790 (PMC8270246; doi:10.3390/molecules26133790)
Supplement: Supplementary file 1 [file molecules-26-03790-s001.zip]

Archive with 1 entries (1 files):
- molecules-1242415-supplementary.pdf
